# Supplementary material for: Analysis of epidemic trend of respiratory pathogens in children after long-term pathogen isolation
Source: PeerJ. 2025 Jul 16;13:e19710. doi: 10.7717/peerj.19710 (PMC12275896; doi:10.7717/peerj.19710)
Supplement: Supplemental Information 4 [file peerj-13-19710-s004.zip]

Archive with 3 entries (2 files):
- MIQE checklist and Research data/MIQE checklist.xlsx
- MIQE checklist and Research data/Research data.xlsx
- MIQE checklist and Research data/
